# Supplementary material for: Biological Impact of True-to-Life PET and Titanium-Doped PET Nanoplastics on Human-Derived Monocyte (THP-1) Cells
Source: Nanomaterials (Basel). 2025 Jul 4;15(13):1040. doi: 10.3390/nano15131040 (PMC12250938; doi:10.3390/nano15131040)
Supplement: Supplementary file 1 [file nanomaterials-15-01040-s001.zip]

Archive with 1 entries (1 files):
- nanomaterials-3727073-supplementary.pdf
